# Supplementary material for: The Role of Chromatin Accessibility in cis-Regulatory Evolution
Source: Genome Biol Evol. 2019 May 22;11(7):1813–28. doi: 10.1093/gbe/evz103 (PMC6601868; doi:10.1093/gbe/evz103)
Supplement: Supplementary_Material_evz103 [file supplementary_material_evz103.zip]

Archive with 2 entries (2 files):
- Attached file_ Supporting-information-legends.docx
- DmelDvir_Supplement.docx
